# Supplementary material for: Novel 68Ga-Labeled Pyridine-Based Fibroblast Activation Protein-Targeted Tracers with High Tumor-to-Background Contrast
Source: Pharmaceuticals (Basel). 2023 Mar 16;16(3):449. doi: 10.3390/ph16030449 (PMC10057391; doi:10.3390/ph16030449)
Supplement: Supplementary file 1 [file pharmaceuticals-16-00449-s001.zip]

Archive with 1 entries (1 files):
- pharmaceuticals-2277554-supplementary.pdf
